# Supplementary material for: Targeting Aging and Longevity with Exogenous Nucleotides (TALENTs): Rationale, Design, and Baseline Characteristics from a Randomized Controlled Trial in Older Adults
Source: Nutrients. 2024 Apr 29;16(9):1343. doi: 10.3390/nu16091343 (PMC11085046; doi:10.3390/nu16091343)
Supplement: Supplementary file 1 [file nutrients-16-01343-s001.zip]

Archive with 1 entries (1 files):
- nutrients-2958372-supplementary.pdf
